# Supplementary material for: Pathogenic Leptospira Infections in Hubei Province, Central China
Source: Microorganisms. 2022 Dec 30;11(1):99. doi: 10.3390/microorganisms11010099 (PMC9865294; doi:10.3390/microorganisms11010099)
Supplement: Supplementary file 1 [file microorganisms-11-00099-s001.zip]

Archive with 1 entries (1 files):
- microorganisms-2114793-supplementary.pdf
